# Supplementary material for: Transcriptome Analysis Provides Insights into Copulation, Fertilization, and Gestation in Sebastes schlegelii
Source: Genes (Basel). 2022 Oct 7;13(10):1812. doi: 10.3390/genes13101812 (PMC9601582; doi:10.3390/genes13101812)
Supplement: Supplementary file 1 [file genes-13-01812-s001.zip]

Archive with 1 entries (1 files):
- genes-1900628-supplementary.pdf
